# Supplementary material for: Biomarker Patterns and Their Association with Lung Injury in COVID-19 Patients
Source: Medicina (Kaunas). 2025 May 21;61(5):931. doi: 10.3390/medicina61050931 (PMC12113636; doi:10.3390/medicina61050931)
Supplement: Supplementary file 1 [file medicina-61-00931-s001.zip]

Archive with 1 entries (1 files):
- medicina-3602874-supplementary.pdf
